# Supplementary material for: The Influence of Integrated and Intensive Grain Production on the Content and Properties of Chemical Components in Rye Grain
Source: Molecules. 2025 Apr 23;30(9):1880. doi: 10.3390/molecules30091880 (PMC12073726; doi:10.3390/molecules30091880)
Supplement: Supplementary file 1 [file molecules-30-01880-s001.zip]

Archive with 1 entries (1 files):
- molecules-3560311-supplementary.pdf
